# Supplementary material for: The Effect of Diet Mixing on a Nonselective Herbivore
Source: PLoS One. 2016 Jul 8;11(7):e0158924. doi: 10.1371/journal.pone.0158924 (PMC4938502; doi:10.1371/journal.pone.0158924)
Supplement: S1 Table — A table including the raw data of somatic growth rates and shell height of the snails used in the experiment. (XLSX) [file pone.0158924.s001.xlsx]

## Sheet: raw data of snail growth
Treatment	Somatic growth rate (d-1 )	Shell height (mm)	Snail initial dry weight (mg)
Aphanochaete repens	0.133008	21	0.055
Aphanochaete repens	0.140455	22.84	0.083
Aphanochaete repens	0.128355	19.44	0.095
Aphanochaete repens	0.123881	19.94	0.083
Aphanochaete repens	0.0946878	12.3	0.066
Aphanochaete repens	0.118841	16.62	0.064
Klebsormidium flaccidum	0.0958426	12.4	0.082
Klebsormidium flaccidum	0.0684144	8.82	0.092
Klebsormidium flaccidum	0.0883286	11.58
Klebsormidium flaccidum	0.0775213	8.54
Klebsormidium flaccidum	0.0690133	8.04
Klebsormidium flaccidum	0.0801844	8.8
Klebsormidium flaccidum	0.0756966	9
Klebsormidium flaccidum	0.114379	16.64
Microthamnion kuetzingianum	0.0710728	8
Microthamnion kuetzingianum	0.0869052	11.36
Microthamnion kuetzingianum	0.0491592	6.2
Microthamnion kuetzingianum	0.0790446	9.26
Microthamnion kuetzingianum	0.0723801	6.74
Microthamnion kuetzingianum	0.0792238	8.7
Microthamnion kuetzingianum	0.061951	8.22
Oedogonium stellatum	0.151658	25.36
Oedogonium stellatum	0.147815	24.7
Oedogonium stellatum	0.160761	29.8
Oedogonium stellatum	0.129704	22
Oedogonium stellatum	0.140556	23.8
Oedogonium stellatum	0.150503	24.2
Oedogonium stellatum	0.135538	21.98
Roya obtusa	0.0888239	11.1
Roya obtusa	0.122849	18.78
Roya obtusa	0.0876449	12.64
Roya obtusa	0.0602647	7.52
Roya obtusa	0.115786	17.72
Roya obtusa	0.0922668	12.14
Roya obtusa	0.0997201	11.9
Roya obtusa	0.0631367	5.48
Stigeoclonium amoenum	0.0459937	5.1
Stigeoclonium amoenum	0.0495327	5.46
Stigeoclonium amoenum	0.0541932	5.22
Stigeoclonium amoenum	0.0256679	3.58
Stigeoclonium amoenum	0.0536357	5.38
Stigeoclonium amoenum	0.035331	4.62
Mixture	0.135053	18.9
Mixture	0.117503	17.56
Mixture	0.131252	20.16
Mixture	0.125626	20
Mixture	0.126881	18.2
Mixture	0.124687	18.46
Mixture	0.126598	18.88
Mixture	0.119456	19.5
